# Supplementary material for: DECKO: Single-oligo, dual-CRISPR deletion of genomic elements including long non-coding RNAs
Source: BMC Genomics. 2015 Oct 23;16:846. doi: 10.1186/s12864-015-2086-z (PMC4619085; doi:10.1186/s12864-015-2086-z)
Supplement: Additional file 7: File S1. — Design tool for Insert-1 oligonucleotides. (XLSX 6 kb) [file 12864_2015_2086_MOESM7_ESM.xlsx]

## Sheet: Sheet1
Insert-1 design tool
Paste designed sequences into green cells, to create oligonucleotide for ordering in orange cell.
	Paste gRNAs here (gRNA1 must start with G)
gRNA1(U6 promoter)	GCAGCCTCAGAAATACAAAA
gRNA2(H1)	CGGGATATCGGGTGGCGGCT
	5' Gibson assembly overhang	gRNA1	Central region (Gibson assembly overhangs and BsmbI sequences)	gRNA2	3' Gibson assembly overhang
	atcttGTGGAAAGGACGAAACACCg	GCAGCCTCAGAAATACAAAA	GTTTTAGAGCTAGAAGAGACGGAATTCCTAGGATCCCGTCTCTCTGTATGAGACCACTCTTTCCC	CGGGATATCGGGTGGCGGCT	gttttagagctaGAAAtagcaagttaaaataaggc
Insert-1 Oligonucleotide	atcttGTGGAAAGGACGAAACACCgGCAGCCTCAGAAATACAAAAGTTTTAGAGCTAGAAGAGACGGAATTCCTAGGATCCCGTCTCTCTGTATGAGACCACTCTTTCCCCGGGATATCGGGTGGCGGCTgttttagagctaGAAAtagcaagttaaaataaggc
Final Length (should be 165bp)	165
